# Supplementary material for: Differences in Reward Sensitivity between High and Low Problematic Smartphone Use Adolescents: An ERP Study
Source: Int J Environ Res Public Health. 2021 Sep 13;18(18):9603. doi: 10.3390/ijerph18189603 (PMC8470587; doi:10.3390/ijerph18189603)
Supplement: Supplementary file 1 [file ijerph-18-09603-s001.zip]

Archive with 1 entries (1 files):
- ijerph-1280199-supplementary.pdf
